# Supplementary material for: Co-chaperone p23 Regulates C. elegans Lifespan in Response to Temperature
Source: PLoS Genet. 2015 Apr 1;11(4):e1005023. doi: 10.1371/journal.pgen.1005023 (PMC4382338; doi:10.1371/journal.pgen.1005023)
Supplement: S1 Table — (XLSX) [file pgen.1005023.s011.xlsx]

## Sheet: Strain list
Name	Genotype
AA003	daf-12(rh61rh411)X
AA1715	daf-41(ok3015)III
AA1719	daf-41(ok3015)III;daf-5(e1386)II
AA1720	daf-41(ok3015)III;daf-12(rh61rh411)X
AA1721	daf-41(ok3015)III;daf-16(mgDf50)I
AA1723	daf-41(ok3052);daf-16(mu86)I;muIs109[podr-1::RFP;daf-16pc::GFP]
AA1724	pges-2(ok3316)IV
AA1746	daf-41(ok3052)III;pges-2(ok3316)IV
AA1747	daf-41(ok3015)III;pges-2(ok3316)IV
AA1751	daf-41(ok3015)III;daf-10(e1387)IV
AA1760	gst-4&msp-38(ok2358)IV
AA1780	daf-41(ok3052)III
AA1800	daf-41(ok3052)III;gst-4&msp-38(ok2358)IV
AA1801	daf-41(ok3015)III;gst-4&msp-38(ok2358)IV
AA1802	pges-2(ok3316)IV;gst-4&msp-38(ok2358)IV
AA1818	daf-41(ok3052)III;daf-5(e1386)II
AA1819	daf-41(ok3052)III;daf-12(rh61rh411)X
AA1820	daf-41(ok3052)III;daf-16(mgDf50)I
AA1890	daf-41(ok3052)III;daf-10(e1387)IV
AA1894	daf-41(ok3052)III;daf-11(m47)V
AA1895	daf-41(ok3015)III;daf-11(m47)V
AA1897	daf-41(ok3052)III;daf-21(p673)A
AA1898	daf-41(ok3015)III;daf-21(p673)A
AA2603	daf-41(ok3015)III;zcIs4[hsp-4::GFP]V
AA2604	daf-41(ok3052)III;zcIs4[hsp-4::GFP]V
AA2605	pges-2(ok3316)IV;zcIs4[hsp-4::GFP]V
AA2606	gst-4&msp-38(ok2358)IV; zcIs4[hsp-4::GFP]V
AA2634	pges-2(ok3316)IV; muIs84(pAD76(Psod-3::gfp))
AA2641	daf-41(ok3015)III;muIs84(pAD76(Psod-3::GFP))
AA2642	daf-41(ok3052)III;muIs84(pAD76(Psod-3::GFP))
AA2644	gst-4&msp-38(ok2358)IV; muIs84(pAD76(Psod-3::GFP))
AA2663	osm-1(tm3234)X
AA2667	ttx-3(tm268)X
AA2668	ttx-7(tm513)I
AA2669	daf-41(ok3052)III;pkc-1(ok563)V
AA2670	daf-41(ok3015)III;pkc-2(ok328)X
AA2671	daf-41(ok3052)III;pkc-2(ok328)X
AA2674	daf-10(gk795)IV
AA2675	osm-3(p802)IV
AA2676	ttx-7(ok1743)I
AA2681	daf-41(ok3015)III;osm-1(tm3234)X
AA2682	daf-41(ok3052)III;osm-1(tm3234)X
AA2686	daf-41(ok3052)III;ttx-3(tm268)X
AA2689	daf-41(ok3015)III;ttx-7(tm513)I
AA2690	daf-41(ok3052)III;ttx-7(tm513)I
AA2695	ttx-7(ok1638)I
AA2699	daf-41(ok3052)III;daf-10(gk795)IV
AA2700	daf-41(ok3015)III;osm-3(p802)IV
AA2702	daf-41(ok3015)III;daf-10(gk795)IV
AA2704	daf-41(ok3015)III;ttx-3(tm268)X
AA2706	daf-41(ok3052)III;osm-3(p802)IV
AA2709	daf-41(ok3015)III;ttx-7(ok1743)I
AA2710	daf-41(ok3052)III;ttx-7(ok1743)I
AA2728	daf-41(ok3015)III;ttx-7(ok1638)I
AA2729	daf-41(ok3052)III;ttx-7(ok1638)I
AA2732	daf-41(ok3015)III;pkc-1(ok563)V
AA2809	daf-41(ok3015)III;daf-2(e1370)III
AA2976	daf-41(ok3052)III;dhEx906 [coel::rfp+daf-41prom::GFP::daf-41]
AA2977	daf-41(ok3052)III;dhEx907[coel::rfp+daf-41prom::GFP::daf-41]
AA2978	daf-41(ok3052)III;dhEx908[coel::rfp+daf-41prom::GFP::pges-2]
AA2979	daf-41(ok3052)III;dhEx909[coel::rfp+daf-41prom::GFP::pges-2]
AA3037	daf-41(ok3052)III;gcy-23(nj37) gcy-8(oy44) gcy-18(nj38)IV.
AA3038	daf-41(ok3015)III;gcy-23(nj37) gcy-8(oy44) gcy-18(nj38)IV.
AA3185	daf-41(ok3015)III;hsf-1(sy441)I
AA3186	daf-41(ok3052)III;hsf-1(sy441)I
AA3320	daf-41(ok3052);drSi13[hsf-1p::hsf-1::GFP::unc-54 3'UTR + Cbr-unc-119(+)] II; unc-119(ed3) III.
CB1370	daf-2(e1370)III
CB1386	daf-5(e1386)II
CB1387	daf-10(e1387)IV
CF1934	daf-16(mu86)I;muIs109[podr-1::RFP;daf-16pc::GFP]
DR47	daf-11(m47)V
GR1307	daf-16(mgDf50)I
JT6130	daf-21(p673)V.
OG497	drSi13[hsf-1p::hsf-1::GFP::unc-54 3'UTR + Cbr-unc-119(+)] II; unc-119(ed3) III.
PR673	daf-21(p673)V.
PS3551	hsf-1(sy441)I
RB2063	gst-5(ok2726)II.
RB2200	gst-24(ok2980)II.
RB2248	gst-24(ok3042)II
RB2288	gst-8(ok3111)II.
