# Supplementary material for: Co-chaperone p23 Regulates C. elegans Lifespan in Response to Temperature
Source: PLoS Genet. 2015 Apr 1;11(4):e1005023. doi: 10.1371/journal.pgen.1005023 (PMC4382338; doi:10.1371/journal.pgen.1005023)
Supplement: S2 Table — (XLSX) [file pgen.1005023.s012.xlsx]

## Sheet: Primer list
Primer Name	Sequence (5' to 3')	Primer for	Comments
daf-41-Prom-NotI-Tag-A1	ATGATGCGGCCGCtcatcaacctcgatggtcag	Generation of transgenic strains
daf-41-Prom-SalI-Tag-S1	AGTCTGGTCGACcagtgttccggatttcaggt	Generation of transgenic strains
pges-2-Prom-NotI-Tag-A1	ATGATGCGGCCGCcgagaatccagccaaagaag	Generation of transgenic strains
pges-2-Prom-SalI-Tag-S1	AGTCTGGTCGACaaaagcgtcagcacgagaat	Generation of transgenic strains
daf-41-NheI-Tag-S1	atgcagGCTAGCatggctaagcaaccaacagttc	Generation of transgenic strains
daf-41-DraIII-Tag-A2	atCaagCACATTGTGgaaaaacgaatgcgggataa	Generation of transgenic strains
gst-8(ok3111) S1	TCACAGACTTGTACTCCC	Genotyping	To detect a deletion of gst-8(ok3111)
gst-8(ok3111) A1	CTGGACGAGTTTCCAACC	Genotyping	To detect a deletion of gst-8(ok3111)
gcy-8-KF1	ATGGGTCTTCCCACGAGAAAAC	Genotyping	Ref: Inada H, et al. (2006) Genetics
gcy-8-KR1	GAGAACATTGGATTCACGGACC	Genotyping	Ref: Inada H, et al. (2006) Genetics
gcy-18-Ael	ATCGCTACAAACACCGGAAG	Genotyping	Ref: Inada H, et al. (2006) Genetics
gcy-18-Aer	CCGATGAATAAAGCTTCGGA	Genotyping	Ref: Inada H, et al. (2006) Genetics
gcy-23-Ael	AGACTCCATTCTCGAGGCAA	Genotyping	Ref: Inada H, et al. (2006) Genetics
gcy-23-Aer	CGGTTTATGCGGCATTCTAT	Genotyping	Ref: Inada H, et al. (2006) Genetics
daf-41(ok3052) In-S3	tggctgtgattcagatgattg	Genotyping	To detect a deletion of daf-41(ok3052) and daf-41(ok3015)
daf-41(ok3052) In-A3	gccaaaacctcgtaaatgga	Genotyping	To detect a deletion of daf-41(ok3052) and daf-41(ok3015)
pges-2(ok3316) In S1	tgaacgctgagcatccatag	Genotyping	To detect a deletion of pges-2(ok3316)
pges-2(ok3316) In A1	cgcccgttttcttttaatg	Genotyping	To detect a deletion of pges-2(ok3316)
gst-4(ok2358) WT S1	CTACTTGGATAACCAGCTCC	Genotyping	To detect a deletion of gst-4(ok2358)
gst-4(ok2358) WT A1	ATATGATCAGCGTCACTTCC	Genotyping	To detect a deletion of gst-4(ok2358)
gst-4(ok2358) In-S1	TCCTCGAACATCGAAACACA	Genotyping	To detect a deletion of gst-4(ok2358)
gst-4(ok2358) In-A1	AAGGTGATCAACTCATCGGC	Genotyping	To detect a deletion of gst-4(ok2358)
ttx-1(ok2889) In-S1	tttgacatgcgctcacaaat	Genotyping	To detect a deletion of ttx-1(ok2889)
ttx-1(ok2889) In-A1	caagctccgactctttccac	Genotyping	To detect a deletion of ttx-1(ok2889)
ttx-3(tm268) In-S2	ccgtgggggttttctatttt	Genotyping	To detect a deletion of ttx-3(tm268)
ttx-3(tm268) In-A2	cccgttttcttcatctccaa	Genotyping	To detect a deletion of ttx-3(tm268)
osm-5(ok451) In-S1	agccgcagaaagaccactaa	Genotyping	To detect a deletion of osm-5(ok451)
osm-5(ok451) In-A1	ttgagcatgcgcattatagc	Genotyping	To detect a deletion of osm-5(ok451)
osm-3(p802) In-S1	aacgcggctgaaacttactg	Genotyping	To detect a deletion of osm-3(p802)
osm-3(p802) In-A1	agatgatgaggtggttgttgg	Genotyping	To detect a deletion of osm-3(p802)
pkc-1(ok563) In-S1	TTCGGTAAGCCAAGTTGGAG	Genotyping	To detect a deletion of pkc-1(ok563)
pkc-1(ok563) In-A1	GGCGAGCAGTAGCACACATA	Genotyping	To detect a deletion of pkc-1(ok563)
pkc-2(ok328) In-S1	ctcggagagcaaaactcacc	Genotyping	To detect a deletion of pkc-2(ok328)
pkc-2(ok328) In-A1	ccggagttccacagaatgtt	Genotyping	To detect a deletion of pkc-2(ok328)
ttx-3(tm268) In-S1	CGGGTCAGTGGGTTTCTTAC	Genotyping	To detect a deletion of ttx-3(tm268)
ttx-3(tm268) In-A1	AAAATAGAAAACCCCCACGG	Genotyping	To detect a deletion of ttx-3(tm268)
osm-1(tm3234) In-S1	AGTCGCTTCGAGACCACATA	Genotyping	To detect a deletion of osm-1(tm3234)
osm-1(tm3234) In-A1	AGCGCTCGAAGGTAACTTGT	Genotyping	To detect a deletion of osm-1(tm3234)
ttx-7(tm513) In-S1	CGCGTCCGAGTTCAGCTGTT	Genotyping	To detect a deletion of ttx-7(tm513)
ttx-7(tm513) In-A1	CTTTGGTTGACAGACTGCTA	Genotyping	To detect a deletion of ttx-7(tm513)
daf-10(gk795) In-S1	TTATTGACGGTTCCTCGGTC	Genotyping	To detect a deletion of daf-10(gk795)
daf-10(gk795) In-A1	GCTGATCGCCCATATCTCAT	Genotyping	To detect a deletion of daf-10(gk795)
ttx-7(ok1638) In-S1	cagataaatcgcgtccgagt	Genotyping	To detect a deletion of ttx-7(ok1638)
ttx-7(ok1638) In-A1	attgaacgaaaaggctggaa	Genotyping	To detect a deletion of ttx-7(ok1638)
ttx-7(ok1743) In-S1	GAGAATTGGCGGTAAACGAG	Genotyping	To detect a deletion of ttx-7(ok1743)
ttx-7(ok1743) In-A1	TTCACAATCTGGAGTGCTGG	Genotyping	To detect a deletion of ttx-7(ok1743)
daf-16(mgDf50) S1	ccggtgtttgcacagtgtag	Genotyping	To detect a deletion of gcy-8(oy44)
daf-16(mgDf50) A1	atttcgcgcctggataataa	Genotyping	To detect a deletion of gcy-8(oy44)
ama-1-F	GGATGGAATGTGGGTTGAGA	qRT-PCR
ama-1-R	CGGATTCTTGAATTTCGCGC	qRT-PCR
cdr-6-F	TCGGGCTTCTCGGTTTACC	qRT-PCR
cdr-6-R	CAGCTTTGACCAGAGGAACCA	qRT-PCR
daf-16-F	ATCAGACATCGTTTCCTTCGG	qRT-PCR
daf-16-R	TTAACCGTTTCTCTGGACTAGC	qRT-PCR
daf-28-F	TGAACCACAAGAAGGAATTGACA	qRT-PCR
daf-28-R	CTCGGCAGTGCATTGATAGGT	qRT-PCR
daf-36-F	GAGCAGCATGGTCCTGGAAT	qRT-PCR
daf-36-R	ACGACTCCTTTCCCCCAAAT	qRT-PCR
daf-41-F	GCAGCAAAACTGACAAGTACGAA	qRT-PCR
daf-41-R	ACGGATGCAGGATCGATTTC	qRT-PCR
dod-3-F	CGTATATGGACCCAGCTAATG	qRT-PCR
dod-3-R	ATGAACACCGGCTCATTC	qRT-PCR
fard-1-F	TGGATCCTGAAGATGTGATGCT	qRT-PCR
fard-1-R	GTCGCCGCGCTATGGA	qRT-PCR
hsf-1-F	GCATAACAATATGAATAGCATGGTC	qRT-PCR
hsf-1-R	GACGTCCTTGTACAAAACACGGATG	qRT-PCR
hsp16.2-F	ACTTTACCACTATTTCCGTCCAGC	qRT-PCR
hsp16.2-R	CCTTGAACCGCTTCTTTCTTT	qRT-PCR
hsp-4-F	GTGGCAAACGCGTACTGTGATGA	qRT-PCR
hsp-4-R	CGCAACGTATGATGGAGTGATTCT	qRT-PCR
hsp-70-F	AATGAACCAACTGCTGCTGCTCTT	qRT-PCR
hsp-70-R	TGTCCTTTCCGGTCTTCCTTTTG	qRT-PCR
ins-10-F	TCGTAACATTGGCTCCCAG	qRT-PCR
ins-10-R	GTCAATGCTCCAATCTCAGTG	qRT-PCR
ins-11-F	GAGCGCCTCACCATGACAA	qRT-PCR
ins-11-R	CGTTTAGCGCCTTGAAAATCTT	qRT-PCR
ins-12-F	TGTTGCCAAGACAATTGTGAGAT	qRT-PCR
ins-12-R	TCAAAATTGGGAGCAACAACAC	qRT-PCR
ins-13-F	GTATTACGCTCCAGAAGTGG	qRT-PCR
ins-13-R	AATTCCTCCAACAACTGCG	qRT-PCR
ins-14-F	TCGAGAATCACGAAACTCTG	qRT-PCR
ins-14-R	AGATGTGCAGCATCTTGTG	qRT-PCR
ins-17-F	CAGGTGGTGCCTCATTCCTT	qRT-PCR
ins-17-R	TCGACGGCGCATTGG	qRT-PCR
ins-18-F	TTGCAATTATTCTTGTCGCAAAA	qRT-PCR
ins-18-R	GCGTCCGTCAGCTTGTTGA	qRT-PCR
ins-1-F	CAAGTTTACAGACCCTCGT	qRT-PCR
ins-1-R	GAGACGTGATCCACATAGTC	qRT-PCR
ins-23-F	AAGTCACTGATGCTCATTCAG	qRT-PCR
ins-23-R	TGGACTTGGAACTTCTCCA	qRT-PCR
ins-24-F	AAAGCCTCAAGGAGATGGG	qRT-PCR
ins-24-R	GATGGTAAGATCGTCGTTCTG	qRT-PCR
ins-26-F	TCACCTGCGGGATGAACA	qRT-PCR
ins-26-R	AGTGCACTGCCCATTGCA	qRT-PCR
ins-27-F	CTTGCTCTGCGCCCTTGT	qRT-PCR
ins-27-R	TGCCGTACTTGGAGCCAAA	qRT-PCR
ins-28-F	AGTCGGTTTGCGGTCTCTGT	qRT-PCR
ins-28-R	GCAGGCAATGGCAATCAGTT	qRT-PCR
ins-33-F	TGTTACCGTCGGATTTTCGAT	qRT-PCR
ins-33-R	GACCCCATTTTCCGATGCT	qRT-PCR
ins-34-F	TCCATTGGCTCAAGTCAATCC	qRT-PCR
ins-34-R	TCCTCTCGCGAGCAAAGTG	qRT-PCR
ins-37-F	CTTCCTTCCCTATCGTTCCT	qRT-PCR
ins-37-R	CTGCTGCGATCTTTCTTCC	qRT-PCR
ins-3-F	GGAGGAGAATGTTCATCAACG	qRT-PCR
ins-3-R	GCAGCACTTAGTAGTTATATCTTCC	qRT-PCR
ins-4-F	GTATTCTACGAGAGATCGAAATGGAA	qRT-PCR
ins-4-R	CGTCGTGCTCGGGAGAGT	qRT-PCR
ins-5-F	CCAACCACAAAACGGAATCG	qRT-PCR
ins-5-R	AGCTGCAATCAGTGGAGCAA	qRT-PCR
ins-7-F	GAGTCCCTGACGAGAAAAAAATTTA	qRT-PCR
ins-7-R	AACCGCAAACACATACGAATGT	qRT-PCR
lipl-4-F	ATGGCCGAGAAGTTCCTACATCGT	qRT-PCR
lipl-4-R	GGTGAATTGGCGACCCAATCGAAA	qRT-PCR
sod-3-F	CACGAGGCTGTTTCGAAAGG	qRT-PCR
sod-3-R	GAATTTCAGCGCTGGTTGGA	qRT-PCR
